# Supplementary material for: Protection Activity of 1,4-Naphthoquinones in Rotenone-Induced Models of Neurotoxicity
Source: Mar Drugs. 2024 Jan 25;22(2):62. doi: 10.3390/md22020062 (PMC10890484; doi:10.3390/md22020062)
Supplement: Supplementary file 1 [file marinedrugs-22-00062-s001.zip]

Archive with 1 entries (1 files):
- marinedrugs-2784877-supplementary.pdf
